# Supplementary material for: Exploring the diversity and disparity of rhabdodontomorph ornithopods from the Late Cretaceous European archipelago
Source: Sci Rep. 2025 Apr 30;15:15209. doi: 10.1038/s41598-025-98083-z (PMC12044058; doi:10.1038/s41598-025-98083-z)
Supplement: Supplementary file 2 — Supplementary Material 2 [file 41598_2025_98083_MOESM2_ESM.xlsx]

## Sheet: 1. Dataset
Specimen (type specimens in bold)	Original assignment	This study	Group assignment	C1. Length or estimated length [mm]	Z1	C2. Height (anterior to cor. proc.) [mm]	Z2	C3. Bucc. pl. midpoint width [mm]	Z3	C4. Bucc. pl. post. wid. [at the level of cor. pr.] [mm]	Z4	C5. Alv. row -- cor. proc. [lat-med distance] [mm]	Z5	C6. Distance between last tooth and the cor. proc. [mm]	Z6	C7. Curvature angle [in dorsal view] [degrees]	Z7	C8. Medial height of dentary [below the alveolar groove] [mm]	Z8	C9. Mandibular canal height [the same level as 9] [mm]	Z9	C10. Dorsal mrg of symphis [reltaive to the alvoelar groove] [mm]	Z10	C11. Cor. proc. length [anteroposterior] [mm]	Z11	C12. Cor. proc. length [dorsoventral] [mm]	Z12	C13. Coronoid process [angle vs dentary in lat. v.] [degrees]	Z13	C14. Coronoid process [coronoid surface angle to the alveolar row]	Z14	C15. Coronoid process [anterior surface angle to the alvoelar row]	Z15	D1. Buccal platform [0 absent/1 present]	D2. Buccal crest = ant-lat. ridge of c.p. [0 absent/1 present]	D3. C. proc. to the last alv. [0 posterior, 1 - lateral, 2- lateral & separated]	D4. Lateral depression [below tooth row] [0 absent/1 present]	D5. Posterior depression [below c.p.] [0 absent/1 present]	D6. Nutrient foramina size [0 small/1-elongated]	D7. Splenial anterior [posterior to the tooh position]; 0 - 2; 1 - 3; 2 - 4; 3 - more than 4	D8. Coronoid morphology; 0 - small, 1 - large; 2 - large&L-shaped
MDE D30 (= MTL2)	Rhabdodon septimanicus	Obelignathus septimanicus	Obelignathus septimanicus	134	-0.568053	44	0.177709	5	-1.80601	5	-1.81479	0	-1.72316	-5	-2.43543	?	?	23	-0.377021	11	0.441377	?	?	16	-1.04751	28	-1.03611	103	-1.06711	-18	-2.6297	128	3.58234	0	0	0	1	0	0	?	0
MPLM 30	Rhabdodon priscus	Rhabdodon priscus	Rhabdodon priscus	214	0.737347	54	0.884387	18	0.44953	14	-0.600962	6	-0.582072	23	1.18339	?	?	?	?	?	?	?	?	21	-0.278012	?	?	146	2.85577	?	?	?	?	1	1	1	0	?	1	?	?
MPLM 31	Rhabdodon priscus	Rhabdodon priscus	Rhabdodon priscus	?	?	?	?	?	?	?	?	?	?	?	?	?	?	?	?	?	?	-8	-0.329952	?	?	?	?	?	?	?	?	?	?	1	1	?	?	?	?	?	?
MHNH (La Boucharde 1)	Rhabdodon ?priscus	?	?	175	0.100965	43	0.107041	13	-0.417984	14	-0.600962	7	-0.39189	16	0.278682	4	0.307331	19	-0.810853	7	-0.588503	-8	-0.329952	20	-0.431912	42	-0.0714555	107	-0.702194	23	0.393226	64	0.33103	1	1	1	0	0	?	?	?
MHNH (La Boucharde 2)	Rhabdodon ?priscus	Obelignathus septimanicus	Obelignathus septimanicus	152	-0.274338	55	0.955055	8	-1.2855	8	-1.41018	0	-1.72316	-7	-2.69392	6	1.02205	38	1.24985	18	2.24367	-12	-0.896981	16	-1.04751	52	0.61758	102	-1.15834	-10	-2.03986	105	2.4139	0	0	0	?	0	?	?	?
CM 443	Rhabdodon ?priscus	?	?	236	1.09633	55	0.955055	22	1.14354	21	0.343124	8.5	-0.106617	18	0.537169	4	0.307331	34	0.816017	12	0.698847	-20	-2.03104	26	0.491486	52	0.61758	124	0.848714	18	0.0245766	61	0.178625	1	1	1	?	0	1	0	?
MC-M 23	Rhabdodon ?priscus	?	?	177	0.1336	39	-0.17563	19	0.623033	18	-0.0614846	4	-0.962436	13	-0.109049	0	-1.12212	25	-0.160105	9.5	0.0551722	-6	-0.0464377	19	-0.585812	39	-0.278166	118	0.301335	?	?	64	0.33103	1	1	1	0	?	?	2	0
MC-MN 227	Rhabdodon ?priscus	?	?	220	0.835252	61	1.37906	?	?	?	?	?	?	?	?	?	?	?	?	?	?	?	?	29	0.953185	72	1.99565	108	-0.610964	?	?	?	?	1	1	1	0	0	?	?	0
MC-CY_QR 1	Rhabdodon cf. septimanicus	?	?	330	2.63018	70	2.01507	17	0.276027	15	-0.466093	6	-0.582072	18	0.537169	13	3.52359	36	1.03293	10	0.183907	-15	-1.32225	28	0.799286	72	1.99565	101	-1.24957	26	0.614416	66	0.432633	0	1	1	0	0	1	?	?
MHN-AIX PV 1995/12	"Rhabdodon sp.1"	?	?	?	?	?	?	?	?	?	?	?	?	?	?	?	?	?	?	?	?	-19	-1.88928	?	?	?	?	?	?	?	?	?	?	1	?	?	?	?	?	?	0
HUE-05310	Rhabdodon ?priscus	?	?	270	1.65113	70	2.01507	?	?	?	?	?	?	29	1.95885	?	?	39	1.35831	15	1.47126	-4	0.237077	32	1.41488	57	0.962098	115	0.0276454	?	?	?	?	1	?	1	?	?	?	?	0
PIUW 2349/2	Mochlodon suessi	Mochlodon suessi	Mochlodon suessi	74	-1.5471	20	-1.51832	9.5	-1.02524	7.5	-1.47761	4	-0.962436	?	?	3	-0.0500306	9	-1.89543	3	-1.61838	-3	0.378834	9	-2.12481	17	-1.79404	119	0.392565	22	0.319496	63	0.280228	1	1	?	0	1	1	2	0
MTM V 2010.105.1	Mochlodon vorosi	Mochlodon vorosi	Mochlodon vorosi	129	-0.649641	32	-0.670305	14	-0.244481	17	-0.196354	11	0.368838	12	-0.238293	3	-0.0500306	?	?	?	?	4.5	1.44201	26	0.491486	32	-0.760491	106	-0.793423	21	0.245766	41	-0.837408	1	1	2	0	1	1	1	0
MTM V 2010.103.1	Mochlodon vorosi	Mochlodon vorosi	Mochlodon vorosi	120	-0.796498	29	-0.882309	10	-0.938493	13	-0.735832	8	-0.201708	?	?	0	-1.12212	?	?	?	?	4	1.37113	23	0.029787	30	-0.898298	112	-0.246044	16	-0.122883	56	-0.0753831	1	1	2	0	1	1	0	0
MTM V 2010.104.1	Mochlodon vorosi	Mochlodon vorosi	Mochlodon vorosi	111	-0.943356	29.5	-0.846975	10	-0.938493	14	-0.600962	9	-0.0115262	11.5	-0.302915	4	0.307331	21	-0.593937	6	-0.845973	6	1.65465	15	-1.20141	23	-1.38062	118	0.301335	12	-0.417803	47	-0.532598	1	1	2	0	1	1	0	0
MTM V 2010 106.1	Mochlodon vorosi	Mochlodon vorosi	Mochlodon vorosi	?	?	?	?	?	?	?	?	?	?	?	?	?	?	?	?	?	?	3.5	1.30026	?	?	?	?	?	?	?	?	?	?	1	?	?	?	?	?	1	?
MTM V 2010 107.1	Mochlodon vorosi	Mochlodon vorosi	Mochlodon vorosi	?	?	?	?	?	?	?	?	?	?	?	?	?	?	?	?	?	?	?	?	?	?	?	?	?	?	?	?	?	?	?	?	?	?	?	?	?	?
MTM V 2010 108.1	Mochlodon vorosi	Mochlodon vorosi	Mochlodon vorosi	?	?	?	?	?	?	?	?	?	?	?	?	?	?	?	?	?	?	?	?	?	?	?	?	?	?	?	?	?	?	?	?	?	?	?	?	?	?
MTM V 2010 109.1	Mochlodon vorosi	Mochlodon vorosi	Mochlodon vorosi	?	?	?	?	6	-1.6325	8	-1.41018	?	?	?	?	?	?	?	?	?	?	1.5	1.01674	?	?	?	?	?	?	?	?	?	?	1	1	?	0	?	1	1	?
MTM PAL 2012.15.1	Mochlodon vorosi	Mochlodon vorosi	Mochlodon vorosi	?	?	25	-1.16498	9	-1.112	15	-0.466093	10	0.178656	13.5	-0.0444275	?	?	?	?	?	?	?	?	22	-0.124113	32	-0.760491	131	1.48732	27	0.688146	51	-0.329391	1	1	2	?	1	1	?	0
MTM PAL 2012.16.1	Mochlodon vorosi	Mochlodon vorosi	Mochlodon vorosi	131	-0.617006	34	-0.52897	14	-0.244481	17	-0.196354	11	0.368838	17	0.407925	5	0.664693	?	?	?	?	5	1.51289	?	?	36	-0.484877	130	1.39609	31	0.983065	45	-0.634201	1	1	2	0	1	1	0	0
MTM uncat. [exhibition]	Mochlodon vorosi	Mochlodon vorosi	Mochlodon vorosi	?	?	?	?	?	?	?	?	?	?	?	?	?	?	?	?	?	?	3.5	1.30026	?	?	?	?	?	?	?	?	?	?	1	1	?	?	?	1	1	?
NHMUK R3392	Zalmoxes robustus	Zalmoxes robustus	Zalmoxes spp.	125	-0.714911	34	-0.52897	18	0.44953	20	0.208254	8	-0.201708	16	0.278682	3	-0.0500306	20	-0.702395	4.5	-1.23218	-4	0.237077	16	-1.04751	37	-0.415973	126	1.03117	38	1.49917	63	0.280228	1	1	2	0	?	1	2	0
NHMUK R3406	Zalmoxes robustus	Zalmoxes sp.	Zalmoxes spp.	79	-1.46552	21	-1.44765	10	-0.938493	12	-0.870701	4	-0.962436	8	-0.755267	4.5	0.486012	?	?	?	?	?	?	?	?	?	?	?	?	?	?	?	?	1	1	2	0	?	1	2	?
NHMUK R3407	Zalmoxes robustus	Zalmoxes sp.	Zalmoxes spp.	95	-1.20444	22	-1.37698	10.5	-0.851741	14	-0.600962	6	-0.582072	7	-0.884511	2.5	-0.228711	?	?	?	?	-6	-0.0464377	12	-1.66311	29	-0.967202	104	-0.975883	12	-0.417803	60	0.127824	1	1	2	0	0	1	2	0
NHMUK R4900	Zalmoxes shqiperorum	Zalmoxes shqiperorum	Zalmoxes spp.	218	0.802617	56	1.02572	23	1.31704	33	1.96156	19	1.89029	19	0.666412	?	?	?	?	?	?	?	?	35	1.87658	72	1.99565	121	0.575025	10	-0.565262	45	-0.634201	1	1	2	0	0	1	?	0
NHMUK R4912	Zalmoxes robustus	Zalmoxes sp.	Zalmoxes spp.	154	-0.241703	42	0.0363732	19.5	0.709784	22	0.477993	10	0.178656	18	0.537169	3.5	0.12865	27	0.0568113	8	-0.331033	-3	0.378834	32	1.41488	40	-0.209263	123	0.757484	22	0.319496	46	-0.5834	1	1	2	0	0	1	?	0
LPB (FGGUB) R.0088	Zalmoxes sp.	Rhabdodontidae indet.	Rhabdodontidae indet.	?	?	?	?	?	?	?	?	?	?	?	?	?	?	15	-1.24468	5	-1.10344	?	?	?	?	?	?	?	?	?	?	?	?	1	1	?	?	?	0	?	?
LPB (FGGUB) R.1258	Zalmoxes robustus	Rhabdodontidae indet.	Rhabdodontidae indet.	?	?	?	?	?	?	?	?	?	?	?	?	?	?	?	?	?	?	?	?	?	?	?	?	?	?	?	?	?	?	1	1	?	?	?	1	?	?
LPB (FGGUB) R.1372	Zalmoxes robustus	Zalmoxes sp.	Zalmoxes spp.	108	-0.992308	31	-0.740973	11	-0.76499	13	-0.735832	6	-0.582072	8	-0.755267	1	-0.764754	16	-1.13623	5	-1.10344	-5	0.0953195	21	-0.278012	?	?	117	0.210105	12	-0.417803	68	0.534237	1	1	2	0	0	1	2	0
LPB (FGGUB) R.1523	Zalmoxes robustus	Rhabdodontidae indet.	Rhabdodontidae indet.	100	-1.12285	32	-0.670305	15	-0.0709784	17	-0.196354	5	-0.772254	5	-1.143	1	-0.764754	23	-0.377021	6	-0.845973	?	?	16	-1.04751	?	?	109	-0.519734	32	1.05679	63	0.280228	1	1	2	0	?	0	?	1
MNHN 1944.2.1	Zalmoxes sp.	Zalmoxes sp.	Zalmoxes spp.	130	-0.633323	27	-1.02364	8	-1.2855	11	-1.00557	7.5	-0.296799	14	0.0201943	0	-1.12212	14	-1.35314	6	-0.845973	-5	0.0953195	?	?	?	?	?	?	35	1.27798	42	-0.786606	1	1	2	0	?	?	?	0
MCDRD 310 (350)	Zalmoxes robustus	Zalmoxes sp.	Zalmoxes spp.	?	?	?	?	?	?	?	?	?	?	?	?	?	?	?	?	?	?	-5	0.0953195	?	?	?	?	?	?	?	?	?	?	?	?	?	?	?	?	?	?
SZTFH Ob.3065	Zalmoxes sp.	Zalmoxes sp.	Zalmoxes spp.	172	0.052012	43	0.107041	22	1.14354	26	1.01747	16	1.31975	18	0.537169	3	-0.0500306	39	1.35831	15	1.47126	-6	-0.0464377	?	?	?	?	112	-0.246044	13	-0.344073	59	0.0770219	1	1	2	0	0	1	1	0
SZTFH Ob.3068	Zalmoxes sp.	Zalmoxes sp.	Zalmoxes spp.	?	?	?	?	?	?	?	?	?	?	?	?	?	?	?	?	?	?	?	?	?	?	?	?	?	?	?	?	?	?	?	1	?	?	?	?	?	?
SZTFH Ob.3071	Zalmoxes sp.	Zalmoxes sp.	Zalmoxes spp.	?	?	?	?	?	?	?	?	?	?	?	?	?	?	?	?	?	?	?	?	?	?	?	?	?	?	?	?	?	?	1	1	?	?	?	1	?	?
LPB (FGGUB) R.2776	Zalmoxes sp.	Zalmoxes sp.	Zalmoxes spp.	?	?	42	0.0363732	24	1.49055	26	1.01747	9	-0.0115262	17	0.407925	?	?	30	0.382185	10	0.183907	?	?	29	0.953185	39	-0.278166	108	-0.610964	30	0.909335	53	-0.227788	1	1	2	0	0	1	?	0
LPB (FGGUB) R.2777	Zalmoxes sp.	Zalmoxes sp.	Zalmoxes spp.	165	-0.0622105	45	0.248377	15	-0.0709784	22	0.477993	8	-0.201708	18	0.537169	0	-1.12212	?	?	?	?	-10	-0.613466	27	0.645386	54	0.755387	93	-1.97941	13	-0.344073	66	0.432633	1	1	2	0	0	1	2	0
LPB (FGGUB) R.2778	Zalmoxes sp.	Zalmoxes sp.	Zalmoxes spp.	174	0.084647	44	0.177709	18	0.44953	27	1.15234	17	1.50993	15	0.149438	0	-1.12212	28	0.165269	10	0.183907	-14	-1.1805	26	0.491486	45	0.135255	104	-0.975883	7	-0.786452	53	-0.227788	1	1	2	1	0	1	2	0
LPB (FGGUB) R.1640	Zalmoxes shqiperorum	Zalmoxes sp.	Zalmoxes spp.	140	-0.470148	37	-0.316966	18	0.44953	21	0.343124	9	-0.0115262	11	-0.367537	5	0.664693	?	?	?	?	-4	0.237077	24	0.183687	?	?	106	-0.793423	32	1.05679	56	-0.0753831	1	1	2	0	0	1	?	0
LPB (FGGUB) R.2369	Zalmoxes robustus	Zalmoxes sp.	Zalmoxes spp.	145	-0.388561	37	-0.316966	16	0.102524	19	0.0733848	7	-0.39189	5	-1.143	?	?	30	0.382185	11	0.441377	?	?	21	-0.278012	?	?	108	-0.610964	36	1.35171	74	0.839047	1	1	2	?	0	1	?	0
LPB (FGGUB) R.2349	Zalmoxes shqiperorum	Zalmoxes sp.	Zalmoxes spp.	?	?	22	-1.37698	?	?	25	0.882601	16	1.31975	8	-0.755267	?	?	?	?	?	?	?	?	24	0.183687	31	-0.829395	122	0.666254	8	-0.712722	45	-0.634201	1	1	2	?	0	1	?	0
LPB (FGGUB) R.2411	Zalmoxes shqiperorum	Zalmoxes sp.	Zalmoxes spp.	275	1.73271	?	?	22	1.14354	25	0.882601	15	1.12957	9	-0.626024	?	?	?	?	?	?	?	?	29	0.953185	49	0.410869	114	-0.0635845	10	-0.565262	56	-0.0753831	1	1	2	0	0	1	?	0
UBB NVZ1-1	Zalmoxes shqiperorum	Zalmoxes sp.	Zalmoxes spp.	226	0.933157	57	1.09639	26	1.83755	33	1.96156	21	2.27066	22	1.05414	1.5	-0.586073	26	-0.0516467	9	-0.0735629	-11	-0.755224	31	1.26098	56	0.893194	108	-0.610964	9	-0.638992	41	-0.837408	1	1	2	0	0	1	2	0
UBB NVZ1-2	Zalmoxes shqiperorum	Zalmoxes sp.	Zalmoxes spp.	219	0.818935	55	0.955055	27	2.01106	32	1.82669	20	2.08048	24	1.31263	1.5	-0.586073	?	?	?	?	?	?	28	0.799286	53	0.686484	115	0.0276454	7	-0.786452	44	-0.685003	1	1	2	0	0	1	2	0
OMNH 58340	Tenontosaurus tilleti	Tenontosaurus tilleti	Tenontosauridae	260	1.48795	68	1.87374	17	0.276027	30	1.55695	8	-0.201708	26	1.57112	7	1.37942	44	1.9006	14	?	-16	-1.46401	22	-0.124113	44	0.0663516	135	1.85224	38	1.49917	11	-2.36146	1	1	2	0	0	0	3	2
NCSM 29373	Iani smithi	Iani smithi	Tenontosauridae	144	-0.404878	35	-0.458302	14	-0.244481	13	-0.735832	3	-1.15262	16	0.278682	3	-0.0500306	?	?	?	?	-8.5	-0.400831	12	-1.66311	29	-0.967202	120	0.483795	-2	-1.45002	46	-0.5834	1	1	2	0	0	1	?	2
			AVERAGE	168.812		41.4853		15.4091		18.4559		9.06061		13.8438		3.14		26.4762		9.28571		-5.67241		22.8065		43.037		114.697		17.6667		57.4839
			STDV	61.2839		14.1507		5.76359		7.41458		5.25812		7.73733		2.79829		9.22016		3.88395		7.05432		6.49774		14.513		10.9613		13.563		19.6844
Removed from PCoA and PCA			VAR	3755.71		200.242		33.219		54.976		27.6478		59.8662		7.8304		85.0113		15.085		49.7634		42.2206		210.628		120.151		183.956		387.476
Removed only from PCA

## Sheet: 2. PCoA (Summary)
Axis	Eigenvalue	Percent
1	0.56046	26.583
2	0.49188	23.33
3	0.17343	8.2258
4	0.12936	6.1355
5	0.088696	4.2068
6	0.067794	3.2155
7	0.049219	2.3344
8	0.040322	1.9125
9	0.030221	1.4334
10	0.019561	0.92775
11	0.01622	0.76929
12	0.013863	0.65753
13	0.0077421	0.3672
14	0.0063579	0.30156
15	0.0048595	0.23048
16	0.002145	0.10174
17	0.00059932	0.028425
18	5.7849E-17	2.7438E-15
19	-0.00018039	-0.0085559
20	-0.0012787	-0.060647
21	-0.003606	-0.17103
22	-0.0054101	-0.2566
23	-0.006467	-0.30673

## Sheet: 3. PCoA (Scores)
Specimens	Coord 1	Coord 2	Coord 3	Coord 4	Coord 5	Coord 6	Coord 7	Coord 8	Coord 9	Coord 10	Coord 11	Coord 12	Coord 13	Coord 14	Coord 15	Coord 16	Coord 17	Coord 18
MDE D30 (= MTL2)	0.63552	-0.1713	0.26919	0.047115	0.27058	-0.013258	-0.019118	0.12225	-0.11981	0.026223	-0.037782	0.075233	-0.0085042	0.039791	-0.0068208	-0.013267	-0.03746	0.1715
MPLM 30	-0.079703	0.07162	-0.28201	0.37098	-0.20388	-0.024799	0.1278	0.32	-0.11406	-0.023573	0.13598	-0.13084	-0.015512	0.13948	0.10932	-0.03629	-0.0037714	0.1715
MHNH (La Boucharde 1)	0.087667	-0.025096	-0.15148	0.058795	0.08151	-0.070263	0.083265	0.025854	-0.14361	0.038946	-0.015603	-0.0025125	-0.27982	-0.10487	-0.18785	-0.36437	0.22044	0.1715
MHNH (La Boucharde 2)	0.57994	0.026717	-0.15773	-0.074479	-0.38646	-0.076651	-0.10084	-0.17372	0.13314	0.013597	0.061394	0.023524	0.043427	-0.12963	0.011214	0.026956	-0.052418	0.1715
CM 443	0.043483	0.19668	-0.061221	0.067239	-0.08261	0.18659	-0.38583	0.22584	-0.13674	-0.05944	0.095842	-0.28494	0.053077	-0.19478	-0.26306	-0.095416	0.24179	0.1715
MC-M 23	0.061274	-0.034416	0.037291	0.12225	0.11122	-0.14794	0.12746	0.19459	-0.0030884	-0.23697	-0.11771	-0.27864	0.078811	0.17417	-0.035426	0.53551	0.23547	0.1715
MC-CY_QR 1	0.15999	0.2594	-0.23094	0.061114	-0.014289	0.60028	0.33269	0.016679	-0.041147	0.026964	-0.18918	0.090472	-0.08117	0.054251	0.11605	-0.0044836	-0.053607	0.1715
HUE-05310	0.10217	0.39655	0.26503	0.42281	-0.039748	-0.2051	0.018866	-0.097909	0.13892	0.10774	-0.023572	0.080652	0.023349	0.012168	-0.006887	0.014429	-0.047164	0.1715
PIUW 2349/2	-0.041661	-0.34529	0.014969	0.11227	-0.21389	-0.17072	0.25869	0.1691	0.098954	-0.18453	-0.20112	0.048124	0.059076	-0.096567	-0.097724	-0.00015409	0.06744	0.1715
MTM V 2010.105.1	-0.10757	-0.11249	0.11416	0.12338	-0.042391	0.0399	-0.036047	-0.28222	0.13176	-0.18827	-0.051465	-0.11111	-0.4077	-0.22134	0.47789	-0.037059	-0.12945	0.1715
MTM V 2010.103.1	-0.070467	-0.16961	0.15711	0.21705	-0.12594	-0.0028156	-0.10432	-0.20717	0.090995	0.26856	0.27679	-0.25839	0.049856	0.25382	-0.2161	-0.045927	-0.17863	0.1715
MTM V 2010.104.1	-0.059381	-0.22303	0.11013	0.12903	-0.067325	0.072968	-0.17792	-0.026968	-0.37857	0.21953	-0.14152	-0.026913	-0.079967	-0.19641	0.12852	-0.11006	0.019659	0.1715
MTM PAL 2012.15.1	-0.14146	-0.14674	0.031628	0.24298	0.11322	0.16283	-0.083421	0.3063	0.41822	0.12198	-0.01105	0.10913	-0.1291	-0.069493	0.14289	0.026683	0.08055	0.1715
MTM PAL 2012.16.1	-0.1673	-0.10373	0.0055532	0.28309	-0.026018	0.056186	-0.22319	-0.21049	-0.10062	-0.19535	0.025195	0.18352	0.14941	0.010971	-0.078125	0.083279	-0.010685	0.1715
NHMUK R3392	-0.083097	-0.090551	-0.040775	0.010333	0.11951	-0.090614	0.061817	0.12011	-0.032753	-0.32739	-0.1401	0.087415	0.38019	0.035721	0.080293	-0.31415	-0.096837	0.1715
NHMUK R3406	-0.12569	-0.235	-0.24728	-0.25524	-0.16356	0.16	-0.030716	0.015401	0.16955	-0.045451	0.089844	-0.11248	-0.06388	-0.12181	-0.11957	0.15777	-0.072002	0.1715
NHMUK R3407	0.033784	-0.15551	0.016988	-0.22754	-0.11705	-0.022834	0.087478	-0.051773	0.15743	0.1125	-0.27708	0.15193	-0.017203	0.29474	-0.096394	-0.083404	0.033885	0.1715
NHMUK R4900	-0.17222	0.24714	0.092451	-0.1026	-0.058336	0.05547	0.048809	-0.039243	-0.35684	0.092288	0.2257	0.2481	0.15004	0.025793	0.21282	0.11132	0.21621	0.1715
NHMUK R4912	-0.057672	0.043704	0.044493	-0.00053445	0.038484	-0.025762	-0.062223	0.015806	-0.15717	-0.19289	0.0021043	0.34393	-0.11481	-0.3022	-0.32098	0.32882	-0.46204	0.1715
LPB (FGGUB) R.1372	0.00016571	-0.11646	0.045621	-0.13568	-0.06188	-0.009125	0.28722	0.14679	-0.16594	0.33094	0.06187	-0.091058	0.2326	-0.065094	0.2108	0.016875	-0.19719	0.1715
LPB (FGGUB) R.1523	0.02526	-0.19344	-0.1881	-0.039954	0.41939	-0.09482	-0.0094117	-0.36743	-0.14939	0.046458	-0.027037	-0.32739	0.073058	-0.074073	0.10717	0.077273	0.16146	0.1715
MNHN 1944.2.1	-0.099752	-0.16986	0.017513	0.048648	0.17798	-0.10428	0.23662	-0.042845	-0.024473	0.23091	0.29563	0.35158	-0.14788	0.098258	-0.11095	-0.019242	0.11745	0.1715
SZTFH Ob.3065	-0.050863	0.11149	0.10724	-0.090025	-0.23217	-0.054429	-0.18673	-0.21267	0.081325	-0.092667	-0.17566	0.13982	-0.0052976	0.36171	0.15565	0.071641	0.28744	0.1715
LPB (FGGUB) R.2776	-0.076978	0.091606	0.051808	-0.039401	0.20384	0.21455	0.027318	-0.12032	-0.062764	-0.19935	-0.14172	-0.086137	-0.25209	0.33214	-0.31303	-0.22793	-0.10458	0.1715
LPB (FGGUB) R.2777	-0.0011749	0.059902	0.0044046	-0.14173	-0.093982	-0.02355	0.27464	-0.12423	0.19253	-0.088282	0.45954	-0.055484	-0.063962	-0.081956	-0.19002	-0.030145	0.17261	0.1715
LPB (FGGUB) R.2778	0.046423	0.10476	0.2468	-0.27186	0.18166	0.0010833	-0.15797	0.26968	0.21713	-0.17052	0.26154	0.0055603	-0.11506	-0.077542	0.25552	-0.10674	0.064245	0.1715
LPB (FGGUB) R.1640	-0.042812	0.0029947	-0.026146	-0.035582	-0.010514	0.087495	0.015169	-0.21559	0.1268	-0.076961	-0.08893	0.18629	0.38681	-0.32472	-0.063946	-0.15751	0.2741	0.1715
LPB (FGGUB) R.2369	0.040394	-0.030063	0.025443	-0.067888	0.15688	0.29201	-0.050143	-0.076259	0.04738	-0.15876	0.2522	-0.085725	0.29792	0.21632	0.12442	0.074431	-0.2849	0.1715
LPB (FGGUB) R.2349	-0.12441	-0.018506	0.20188	-0.24646	0.067536	0.041268	-0.24658	0.25646	0.022424	0.21539	-0.12402	0.055752	0.027071	0.027728	-0.13149	0.019855	0.047263	0.1715
LPB (FGGUB) R.2411	-0.11618	0.14908	0.089342	-0.082641	-0.02077	0.11682	0.0145	-0.065316	0.16385	0.3705	-0.30868	-0.18246	0.06731	-0.14317	-0.092262	0.18978	-0.045243	0.1715
UBB NVZ1-1	-0.072178	0.21201	0.12626	-0.21194	-0.0086283	-0.18125	0.23067	-0.037566	-0.19021	-0.11151	-0.077205	-0.13518	-0.23294	-0.10095	-0.019957	0.17809	0.058419	0.1715
UBB NVZ1-2	-0.13172	0.21199	0.1174	-0.12842	-0.12831	-0.29283	0.081769	0.053655	-0.0096447	-0.053126	-0.074731	-0.24368	0.093539	-0.018938	0.020475	-0.34211	-0.31492	0.1715
OMNH 58340	-0.020901	0.25914	-0.52272	0.0078562	0.36092	-0.32659	-0.15422	-0.011304	0.21843	0.18518	-0.056545	0.11289	0.027006	-0.000975	0.048624	0.02696	-0.12794	0.1715
NCSM 29373	0.027109	-0.10369	-0.28431	-0.17296	-0.20496	-0.14982	-0.28609	0.10451	-0.22202	-0.0026863	0.037085	0.11901	-0.17763	0.24746	0.14893	0.048592	-0.079586	0.1715

## Sheet: 5. PCA (Summary)
PC	Eigenvalue	% variance
1	5.22087	40.481
2	2.63133	20.402
3	1.54472	11.977
4	0.800076	6.2035
5	0.590651	4.5797
6	0.525428	4.074
7	0.43297	3.3571
8	0.377816	2.9295
9	0.275759	2.1381
10	0.146918	1.1392
11	0.122608	0.95066
12	0.0918725	0.71235
13	0.0879294	0.68178
14	0.0348805	0.27045
15	0.0132951	0.10309

## Sheet: 6. PCA (Scores)
Specimens	PC 1	PC 2	PC 3	PC 4	PC 5	PC 6	PC 7	PC 8	PC 9	PC 10	PC 11	PC 12	PC 13	PC 14	PC 15
MDE D30 (= MTL2)	-4.5492	3.923	-0.91769	1.0033	-0.45006	0.69814	0.50197	0.29286	0.27798	-0.20792	-0.086506	0.64072	0.63255	0.021165	0.013029
MPLM 30	0.6812	-0.53161	2.2441	1.8954	-0.92063	0.77725	-0.13345	0.81535	0.34203	-0.042508	0.073474	-0.17715	-0.10627	-0.11676	-0.11637
MHNH (La Boucharde 1)	-0.81073	0.20458	0.43715	-0.99805	-0.77899	0.37893	0.15742	-0.55894	0.13461	-0.18548	0.31578	0.06479	0.082362	-0.17173	0.14231
MHNH (La Boucharde 2)	-2.4897	5.3057	0.020057	0.67717	0.76267	-0.52075	-0.037305	0.36611	-0.31107	0.74761	0.0026068	-0.18696	-0.30985	-0.26452	0.097174
CM 443	2.1755	1.2514	0.94267	0.5579	-0.95273	-0.77573	-0.24874	0.56439	-0.32637	-0.47946	0.065577	0.21083	-0.49298	-0.14613	-0.14543
MC-M 23	-0.66051	-0.084821	-0.024519	0.3947	-0.77898	-0.24548	-0.78432	0.61272	0.39171	-0.32606	-0.45916	-0.61826	0.12913	0.065836	0.17182
MC-CY_QR 1	2.7776	3.5295	2.505	-2.1417	0.029304	0.53757	1.3564	-0.82016	0.14853	-0.31168	0.11285	-0.19264	-0.19693	0.18232	-0.15181
HUE-05310	2.9379	1.4669	0.87355	0.38043	0.54131	1.734	-1.5317	-0.18796	0.13455	-0.1504	0.30237	-0.086072	0.23529	0.03561	0.088922
PIUW 2349/2	-4.1039	-1.8887	0.85441	-0.15669	-1.0458	-0.030236	0.5012	-0.69017	0.60312	-0.2325	0.38484	0.25455	-0.12784	-0.12829	0.11851
MTM V 2010.105.1	-0.70396	-1.0199	-0.72511	-0.59861	1.5631	0.59423	-0.091387	-0.43349	0.076912	-0.05953	-0.41935	-0.048818	-0.036176	-0.28915	-0.12016
MTM V 2010.103.1	-1.7971	-0.90224	-0.61835	0.2167	0.88461	0.99299	-0.90604	-0.16255	-0.15289	-0.14073	-0.11051	-0.084478	0.15043	0.15179	-0.21994
MTM V 2010.104.1	-2.4041	-1.4745	0.19186	0.4806	0.85395	0.46037	0.74795	-0.89049	0.50577	0.36378	-0.13595	-0.12087	0.35036	-0.052116	-0.0090355
MTM PAL 2012.15.1	-0.95266	-1.1871	1.0466	0.60266	0.51202	0.051168	0.18114	0.37774	-1.2361	-0.49286	0.52337	0.13822	0.008191	0.19794	0.025838
MTM PAL 2012.16.1	-0.34832	-1.7601	1.0954	0.23946	1.3902	0.6293	0.35473	0.47649	0.27592	0.35551	0.34281	0.018947	-0.1972	-0.00328	0.049615
NHMUK R3392	-0.88479	-1.815	0.91059	-0.52042	-0.77008	-0.49392	0.299	0.84002	0.76354	0.25248	0.42722	0.075104	0.24678	0.25951	-0.025944
NHMUK R3407	-2.8552	0.061587	-0.47972	-0.10979	0.41663	-1.0626	-0.25844	-0.82505	-0.061673	0.027063	0.13942	-0.20836	-0.19764	0.22758	-0.050571
NHMUK R4900	3.8652	-0.23458	-1.2659	0.25418	-0.27349	0.7537	0.8658	0.50163	-0.3206	1.0061	-0.055418	-0.03711	-0.26517	0.26368	0.17164
NHMUK R4912	1.0832	-1.0955	0.087545	0.011632	0.3367	0.60011	0.11637	0.54199	0.089523	-0.073872	-0.71112	0.68856	-0.4133	-0.033393	-0.096237
LPB (FGGUB) R.1372	-2.2592	-0.47277	-0.46143	-0.084673	-1.0162	0.60058	0.34693	0.30521	-0.45898	0.42186	-0.28491	0.12199	-0.18689	0.13336	-0.13505
LPB (FGGUB) R.1523	-1.9768	-0.54655	-0.21675	-1.2081	-0.52828	-0.86979	-0.3248	0.63429	0.001839	0.55322	-0.19949	-0.35671	0.20312	0.0091853	-0.2493
MNHN 1944.2.1	-1.7293	-1.766	0.23296	-1.1273	-0.64421	0.81004	-0.52399	-0.068309	-1.3204	0.038799	0.1895	-0.30162	-0.16405	-0.35306	0.11088
SZTFH Ob.3065	1.6552	0.39263	-0.95335	0.79047	1.1706	-0.88401	-0.53228	0.026675	0.64619	-0.14356	0.8056	-0.042859	-0.2196	0.097072	-0.0754
LPB (FGGUB) R.2776	1.4019	-0.42353	-0.44186	-0.93557	0.36266	-0.49879	-0.51134	0.5225	0.70157	-0.55846	-0.57181	0.37341	-0.16995	-0.045788	0.14201
LPB (FGGUB) R.2777	0.42654	0.9408	-1.5354	-1.1134	-0.75689	0.36381	-1.2267	-0.58707	-0.19465	0.068026	-0.098245	0.1863	-0.031136	0.47535	0.078724
LPB (FGGUB) R.2778	1.371	0.15174	-2.057	0.17769	-0.53558	-0.63791	-0.32026	-0.59804	-0.63012	-0.029448	0.3531	0.33939	0.15873	-0.16729	-0.13242
LPB (FGGUB) R.1640	-0.0478	-0.21003	-0.084148	-1.3927	0.74208	-0.45251	0.18496	0.28466	0.36964	0.033193	-0.090006	0.15423	-0.19291	-0.098966	0.12512
LPB (FGGUB) R.2369	-0.8436	0.53241	-0.045347	-1.2019	0.57847	-0.82627	-0.34005	1.1693	0.02755	-0.037847	0.24239	-0.10429	0.28066	-0.087195	0.040439
LPB (FGGUB) R.2349	0.027751	-1.0663	-1.0578	1.0169	0.7804	-0.76932	1.1497	-0.025132	-0.83551	-0.44654	-0.054752	0.11005	-0.02787	0.18203	0.11264
LPB (FGGUB) R.2411	1.8419	0.37141	-1.0958	0.19237	0.016459	0.084541	1.1805	0.40537	-0.30291	-0.75616	-0.40125	-0.72386	0.45028	0.0052634	-0.0036875
UBB NVZ1-1	3.8155	-0.36656	-1.9673	0.062592	-0.7364	-0.093702	0.30811	-0.5318	0.16702	0.13621	0.14955	0.072045	0.11615	-0.33301	-0.028762
UBB NVZ1-2	3.4763	-0.71343	-1.6173	0.7069	-0.51517	0.080022	0.26834	-0.32758	0.76922	0.19649	0.21414	-0.18013	0.10413	-0.093447	-0.025171
OMNH 58340	3.5696	-0.60758	3.3793	0.41837	0.2253	-1.368	-0.45365	-0.72826	-0.57437	0.53638	-0.45299	0.34359	0.73987	-0.018993	0.049073
NCSM 29373	-1.6892	0.035149	0.74358	1.5094	-0.463	-0.61787	-0.29596	-1.3023	0.29838	-0.061678	-0.51313	-0.32252	-0.55226	0.095423	0.047569

## Sheet: 7. PCA (Loadings)
	PC 1	PC 2	PC 3	PC 4	PC 5	PC 6	PC 7	PC 8	PC 9	PC 10	PC 11	PC 12	PC 13	PC 14	PC 15
Z1	0.34393	0.2126	0.18393	0.045369	-0.10216	0.14774	0.18641	-0.080397	-0.15915	-0.53691	-0.040543	-0.46077	0.42133	0.094402	0.11474
Z2	0.309	0.32113	0.19068	0.050741	-0.16608	0.18285	-0.13967	-0.05523	0.22681	0.421	-0.07154	0.17785	0.38815	-0.50685	-0.076808
Z3	0.35057	-0.083636	-0.16646	0.0056054	-0.15094	-0.28159	0.071168	0.27782	0.59307	-0.21651	-0.22477	-0.21805	-0.3104	-0.17171	-0.18849
Z4	0.36841	-0.14591	-0.25509	0.012741	0.035533	-0.36388	0.049083	0.060991	0.050604	0.23497	-0.13803	0.22035	0.33223	0.36482	0.51875
Z5	0.30602	-0.22457	-0.39986	0.10303	0.17147	-0.0047091	0.33735	-0.091246	-0.12374	0.026958	0.61448	0.030608	0.10953	-0.21917	-0.28155
Z6	0.31304	-0.24977	0.21424	0.066714	-0.18008	0.29438	-0.3746	-0.38473	0.29573	-0.15077	0.31532	0.19598	-0.2072	0.29096	0.078835
Z7	0.085118	0.22546	0.44238	-0.19352	0.32868	-0.075117	0.6203	-0.1937	0.20505	0.020964	0.040707	0.23282	-0.24047	0.039522	0.12278
Z8	0.19716	0.23204	0.14123	0.14528	0.45847	-0.26818	-0.30177	0.0018294	-0.042091	0.035249	-0.071988	0.028562	0.11042	0.37343	-0.57654
Z9	0.098736	0.32544	-0.043541	0.24009	0.42134	-0.083227	-0.34682	0.14145	-0.047079	-0.09969	0.26462	-0.13945	-0.27879	-0.29114	0.48574
Z10	-0.1439	-0.24882	-0.094531	0.018974	0.51037	0.51521	0.045597	0.096214	0.41935	0.16988	-0.11094	-0.30366	0.21377	0.10833	0.064598
Z11	0.34774	0.014296	-0.19959	-0.1591	0.15616	0.46723	0.0022074	0.27199	-0.30414	-0.2234	-0.34772	0.43891	-0.19254	-0.041581	-0.047864
Z12	0.27734	0.22406	-0.028774	-0.23925	-0.1976	0.18697	0.053053	0.1547	-0.18862	0.5212	0.13594	-0.43002	-0.33585	0.30065	-0.015934
Z13	0.067504	-0.30991	0.45525	0.62439	-0.095028	0.049246	0.1778	0.46458	-0.14836	0.12136	0.02831	0.043623	-0.054148	0.031496	0.0040604
Z14	0.070367	-0.32323	0.37177	-0.6254	0.11059	-0.15039	-0.21771	0.39026	-0.052888	-0.066359	0.25481	-0.022333	0.18486	-0.14048	0.011837
Z15	-0.22812	0.43261	-0.13653	-0.00016403	-0.18756	0.13457	0.064095	0.46947	0.30234	-0.16666	0.39033	0.27199	0.1725	0.29761	-0.022915
