# Supplementary material for: Exploring the diversity and disparity of rhabdodontomorph ornithopods from the Late Cretaceous European archipelago
Source: Sci Rep. 2025 Apr 30;15:15209. doi: 10.1038/s41598-025-98083-z (PMC12044058; doi:10.1038/s41598-025-98083-z)
Supplement: Supplementary file 3 — Supplementary Material 3 [file 41598_2025_98083_MOESM3_ESM.xlsx]

## Sheet: Arkusz1
:			Group	-	-	-	-	-	-	-	-	-	-	-	-	-	-	-	-	-	-	-	-	-	-	-
Black	Dot	Specimen	Group assignment	Z1	Z2	Z3	Z4	Z5	Z6	Z7	Z8	Z9	Z10	Z11	Z12	Z13	Z14	Z15	D1	D2	D3	D4	D5	D6	D7	D8
Darkgoldenrod	Dot	MDE D30 (= MTL2)	Obelignathus septimanicus	-0.56805	0.17771	-1.80601	-1.81479	-1.72316	-2.43543	?	-0.37702	0.44138	?	-1.04751	-1.03611	-1.06711	-2.6297	3.58234	0	0	0	1	0	0	?	0
Chocolate	Dot	MPLM 30	Rhabdodon priscus	0.73735	0.88439	0.44953	-0.60096	-0.58207	1.18339	?	?	?	?	-0.27801	?	2.85577	?	?	1	1	1	0	?	1	?	?
Black	Dot	MHNH (La Boucharde 1)	?	0.10096	0.10704	-0.41798	-0.60096	-0.39189	0.27868	0.30733	-0.81085	-0.5885	-0.32995	-0.43191	-0.07146	-0.70219	0.39323	0.33103	1	1	1	0	0	?	?	?
Darkgoldenrod	Dot	MHNH (La Boucharde 2)	Obelignathus septimanicus	-0.27434	0.95506	-1.2855	-1.41018	-1.72316	-2.69392	1.02205	1.24985	2.24367	-0.89698	-1.04751	0.61758	-1.15834	-2.03986	2.4139	0	0	0	?	0	?	?	?
Black	Dot	CM 443	?	1.09633	0.95506	1.14354	0.34312	-0.10662	0.53717	0.30733	0.81602	0.69885	-2.03104	0.49149	0.61758	0.84871	0.02458	0.17863	1	1	1	?	0	1	0	?
Black	Dot	MC-M 23	?	0.1336	-0.17563	0.62303	-0.06148	-0.96244	-0.10905	-1.12212	-0.1601	0.05517	-0.04644	-0.58581	-0.27817	0.30134	?	0.33103	1	1	1	0	?	?	2	0
Black	Dot	MC-CY_QR 1	?	2.63018	2.01507	0.27603	-0.46609	-0.58207	0.53717	3.52359	1.03293	0.18391	-1.32225	0.79929	1.99565	-1.24957	0.61442	0.43263	0	1	1	0	0	1	?	?
Black	Dot	HUE-05310	?	1.65113	2.01507	?	?	?	1.95885	?	1.35831	1.47126	0.23708	1.41488	0.9621	0.02765	?	?	1	?	1	?	?	?	?	0
Burlywood	Dot	PIUW 2349/2	Mochlodon suessi	-1.5471	-1.51832	-1.02524	-1.47761	-0.96244	?	-0.05003	-1.89543	-1.61838	0.37883	-2.12481	-1.79404	0.39256	0.3195	0.28023	1	1	?	0	1	1	2	0
Darkblue	Dot	MTM V 2010.105.1	Mochlodon vorosi	-0.64964	-0.67031	-0.24448	-0.19635	0.36884	-0.23829	-0.05003	?	?	1.44201	0.49149	-0.76049	-0.79342	0.24577	-0.83741	1	1	2	0	1	1	1	0
Darkblue	Dot	MTM V 2010.103.1	Mochlodon vorosi	-0.7965	-0.88231	-0.93849	-0.73583	-0.20171	?	-1.12212	?	?	1.37113	0.02979	-0.8983	-0.24604	-0.12288	-0.07538	1	1	2	0	1	1	0	0
Darkblue	Dot	MTM V 2010.104.1	Mochlodon vorosi	-0.94336	-0.84698	-0.93849	-0.60096	-0.01153	-0.30291	0.30733	-0.59394	-0.84597	1.65465	-1.20141	-1.38062	0.30134	-0.4178	-0.5326	1	1	2	0	1	1	0	0
Darkblue	Dot	MTM PAL 2012.15.1	Mochlodon vorosi	?	-1.16498	-1.112	-0.46609	0.17866	-0.04443	?	?	?	?	-0.12411	-0.76049	1.48732	0.68815	-0.32939	1	1	2	?	1	1	?	0
Darkblue	Dot	MTM PAL 2012.16.1	Mochlodon vorosi	-0.61701	-0.52897	-0.24448	-0.19635	0.36884	0.40793	0.66469	?	?	1.51289	?	-0.48488	1.39609	0.98307	-0.6342	1	1	2	0	1	1	0	0
Darkkhaki	Dot	NHMUK R3392	Zalmoxes spp.	-0.71491	-0.52897	0.44953	0.20825	-0.20171	0.27868	-0.05003	-0.70239	-1.23218	0.23708	-1.04751	-0.41597	1.03117	1.49917	0.28023	1	1	2	0	?	1	2	0
Darkkhaki	Dot	NHMUK R3406	Zalmoxes spp.	-1.46552	-1.44765	-0.93849	-0.8707	-0.96244	-0.75527	0.48601	?	?	?	?	?	?	?	?	1	1	2	0	?	1	2	?
Darkkhaki	Dot	NHMUK R3407	Zalmoxes spp.	-1.20444	-1.37698	-0.85174	-0.60096	-0.58207	-0.88451	-0.22871	?	?	-0.04644	-1.66311	-0.9672	-0.97588	-0.4178	0.12782	1	1	2	0	0	1	2	0
Darkkhaki	Dot	NHMUK R4900	Zalmoxes spp.	0.80262	1.02572	1.31704	1.96156	1.89029	0.66641	?	?	?	?	1.87658	1.99565	0.57502	-0.56526	-0.6342	1	1	2	0	0	1	?	0
Darkkhaki	Dot	NHMUK R4912	Zalmoxes spp.	-0.2417	0.03637	0.70978	0.47799	0.17866	0.53717	0.12865	0.05681	-0.33103	0.37883	1.41488	-0.20926	0.75748	0.3195	-0.5834	1	1	2	0	0	1	?	0
Darkkhaki	Dot	LPB (FGGUB) R.1372	Zalmoxes spp.	-0.99231	-0.74097	-0.76499	-0.73583	-0.58207	-0.75527	-0.76475	-1.13623	-1.10344	0.09532	-0.27801	?	0.21011	-0.4178	0.53424	1	1	2	0	0	1	2	0
Blanchedalmond	Dot	LPB (FGGUB) R.1523	Rhabdodontidae indet.	-1.12285	-0.67031	-0.07098	-0.19635	-0.77225	-1.143	-0.76475	-0.37702	-0.84597	?	-1.04751	?	-0.51973	1.05679	0.28023	1	1	2	0	?	0	?	1
Darkkhaki	Dot	MNHN 1944.2.1	Zalmoxes spp.	-0.63332	-1.02364	-1.2855	-1.00557	-0.2968	0.02019	-1.12212	-1.35314	-0.84597	0.09532	?	?	?	1.27798	-0.78661	1	1	2	0	?	?	?	0
Darkkhaki	Dot	SZTFH Ob.3065	Zalmoxes spp.	0.05201	0.10704	1.14354	1.01747	1.31975	0.53717	-0.05003	1.35831	1.47126	-0.04644	?	?	-0.24604	-0.34407	0.07702	1	1	2	0	0	1	1	0
Darkkhaki	Dot	LPB (FGGUB) R.2776	Zalmoxes spp.	?	0.03637	1.49055	1.01747	-0.01153	0.40793	?	0.38219	0.18391	?	0.95319	-0.27817	-0.61096	0.90934	-0.22779	1	1	2	0	0	1	?	0
Darkkhaki	Dot	LPB (FGGUB) R.2777	Zalmoxes spp.	-0.06221	0.24838	-0.07098	0.47799	-0.20171	0.53717	-1.12212	?	?	-0.61347	0.64539	0.75539	-1.97941	-0.34407	0.43263	1	1	2	0	0	1	2	0
Darkkhaki	Dot	LPB (FGGUB) R.2778	Zalmoxes spp.	0.08465	0.17771	0.44953	1.15234	1.50993	0.14944	-1.12212	0.16527	0.18391	-1.1805	0.49149	0.13526	-0.97588	-0.78645	-0.22779	1	1	2	1	0	1	2	0
Darkkhaki	Dot	LPB (FGGUB) R.1640	Zalmoxes spp.	-0.47015	-0.31697	0.44953	0.34312	-0.01153	-0.36754	0.66469	?	?	0.23708	0.18369	?	-0.79342	1.05679	-0.07538	1	1	2	0	0	1	?	0
Darkkhaki	Dot	LPB (FGGUB) R.2369	Zalmoxes spp.	-0.38856	-0.31697	0.10252	0.07338	-0.39189	-1.143	?	0.38219	0.44138	?	-0.27801	?	-0.61096	1.35171	0.83905	1	1	2	?	0	1	?	0
Darkkhaki	Dot	LPB (FGGUB) R.2349	Zalmoxes spp.	?	-1.37698	?	0.8826	1.31975	-0.75527	?	?	?	?	0.18369	-0.82939	0.66625	-0.71272	-0.6342	1	1	2	?	0	1	?	0
Darkkhaki	Dot	LPB (FGGUB) R.2411	Zalmoxes spp.	1.73271	?	1.14354	0.8826	1.12957	-0.62602	?	?	?	?	0.95319	0.41087	-0.06358	-0.56526	-0.07538	1	1	2	0	0	1	?	0
Darkkhaki	Dot	UBB NVZ1-1	Zalmoxes spp.	0.93316	1.09639	1.83755	1.96156	2.27066	1.05414	-0.58607	-0.05165	-0.07356	-0.75522	1.26098	0.89319	-0.61096	-0.63899	-0.83741	1	1	2	0	0	1	2	0
Darkkhaki	Dot	UBB NVZ1-2	Zalmoxes spp.	0.81893	0.95506	2.01106	1.82669	2.08048	1.31263	-0.58607	?	?	?	0.79929	0.68648	0.02765	-0.78645	-0.685	1	1	2	0	0	1	2	0
Cornflowerblue	Dot	OMNH 58340	Tenontosauridae	1.48795	1.87374	0.27603	1.55695	-0.20171	1.57112	1.37942	1.9006	?	-1.46401	-0.12411	0.06635	1.85224	1.49917	-2.36146	1	1	2	0	0	0	3	2
Cornflowerblue	Dot	NCSM 29373	Tenontosauridae	-0.40488	-0.4583	-0.24448	-0.73583	-1.15262	0.27868	-0.05003	?	?	-0.40083	-1.66311	-0.9672	0.48379	-1.45002	-0.5834	1	1	2	0	0	1	?	2
