# Supplementary material for: Exploring the diversity and disparity of rhabdodontomorph ornithopods from the Late Cretaceous European archipelago
Source: Sci Rep. 2025 Apr 30;15:15209. doi: 10.1038/s41598-025-98083-z (PMC12044058; doi:10.1038/s41598-025-98083-z)
Supplement: Supplementary file 4 — Supplementary Material 4 [file 41598_2025_98083_MOESM4_ESM.xlsx]

## Sheet: Arkusz1
:			Group	-	-	-	-	-	-	-	-	-	-	-	-	-	-	-
Black	Dot	Specimen	Group assignment	Z1	Z2	Z3	Z4	Z5	Z6	Z7	Z8	Z9	Z10	Z11	Z12	Z13	Z14	Z15
Darkgoldenrod	Dot	MDE D30 (= MTL2)	Obelignathus septimanicus	-0.56805	0.17771	-1.80601	-1.81479	-1.72316	-2.43543	?	-0.37702	0.44138	?	-1.04751	-1.03611	-1.06711	-2.6297	3.58234
Chocolate	Dot	MPLM 30	Rhabdodon priscus	0.73735	0.88439	0.44953	-0.60096	-0.58207	1.18339	?	?	?	?	-0.27801	?	2.85577	?	?
Black	Dot	MHNH (La Boucharde 1)	?	0.10096	0.10704	-0.41798	-0.60096	-0.39189	0.27868	0.30733	-0.81085	-0.5885	-0.32995	-0.43191	-0.07146	-0.70219	0.39323	0.33103
Darkgoldenrod	Dot	MHNH (La Boucharde 2)	Obelignathus septimanicus	-0.27434	0.95506	-1.2855	-1.41018	-1.72316	-2.69392	1.02205	1.24985	2.24367	-0.89698	-1.04751	0.61758	-1.15834	-2.03986	2.4139
Black	Dot	CM 443	?	1.09633	0.95506	1.14354	0.34312	-0.10662	0.53717	0.30733	0.81602	0.69885	-2.03104	0.49149	0.61758	0.84871	0.02458	0.17863
Black	Dot	MC-M 23	?	0.1336	-0.17563	0.62303	-0.06148	-0.96244	-0.10905	-1.12212	-0.1601	0.05517	-0.04644	-0.58581	-0.27817	0.30134	?	0.33103
Black	Dot	MC-CY_QR 1	?	2.63018	2.01507	0.27603	-0.46609	-0.58207	0.53717	3.52359	1.03293	0.18391	-1.32225	0.79929	1.99565	-1.24957	0.61442	0.43263
Black	Dot	HUE-05310	?	1.65113	2.01507	?	?	?	1.95885	?	1.35831	1.47126	0.23708	1.41488	0.9621	0.02765	?	?
Burlywood	Dot	PIUW 2349/2	Mochlodon suessi	-1.5471	-1.51832	-1.02524	-1.47761	-0.96244	?	-0.05003	-1.89543	-1.61838	0.37883	-2.12481	-1.79404	0.39256	0.3195	0.28023
Darkblue	Dot	MTM V 2010.105.1	Mochlodon vorosi	-0.64964	-0.67031	-0.24448	-0.19635	0.36884	-0.23829	-0.05003	?	?	1.44201	0.49149	-0.76049	-0.79342	0.24577	-0.83741
Darkblue	Dot	MTM V 2010.103.1	Mochlodon vorosi	-0.7965	-0.88231	-0.93849	-0.73583	-0.20171	?	-1.12212	?	?	1.37113	0.02979	-0.8983	-0.24604	-0.12288	-0.07538
Darkblue	Dot	MTM V 2010.104.1	Mochlodon vorosi	-0.94336	-0.84698	-0.93849	-0.60096	-0.01153	-0.30291	0.30733	-0.59394	-0.84597	1.65465	-1.20141	-1.38062	0.30134	-0.4178	-0.5326
Darkblue	Dot	MTM PAL 2012.15.1	Mochlodon vorosi	?	-1.16498	-1.112	-0.46609	0.17866	-0.04443	?	?	?	?	-0.12411	-0.76049	1.48732	0.68815	-0.32939
Darkblue	Dot	MTM PAL 2012.16.1	Mochlodon vorosi	-0.61701	-0.52897	-0.24448	-0.19635	0.36884	0.40793	0.66469	?	?	1.51289	?	-0.48488	1.39609	0.98307	-0.6342
Darkkhaki	Dot	NHMUK R3392	Zalmoxes spp.	-0.71491	-0.52897	0.44953	0.20825	-0.20171	0.27868	-0.05003	-0.70239	-1.23218	0.23708	-1.04751	-0.41597	1.03117	1.49917	0.28023
Darkkhaki	Dot	NHMUK R3407	Zalmoxes spp.	-1.20444	-1.37698	-0.85174	-0.60096	-0.58207	-0.88451	-0.22871	?	?	-0.04644	-1.66311	-0.9672	-0.97588	-0.4178	0.12782
Darkkhaki	Dot	NHMUK R4900	Zalmoxes spp.	0.80262	1.02572	1.31704	1.96156	1.89029	0.66641	?	?	?	?	1.87658	1.99565	0.57502	-0.56526	-0.6342
Darkkhaki	Dot	NHMUK R4912	Zalmoxes spp.	-0.2417	0.03637	0.70978	0.47799	0.17866	0.53717	0.12865	0.05681	-0.33103	0.37883	1.41488	-0.20926	0.75748	0.3195	-0.5834
Darkkhaki	Dot	LPB (FGGUB) R.1372	Zalmoxes spp.	-0.99231	-0.74097	-0.76499	-0.73583	-0.58207	-0.75527	-0.76475	-1.13623	-1.10344	0.09532	-0.27801	?	0.21011	-0.4178	0.53424
Blanchedalmond	Dot	LPB (FGGUB) R.1523	Rhabdodontidae indet.	-1.12285	-0.67031	-0.07098	-0.19635	-0.77225	-1.143	-0.76475	-0.37702	-0.84597	?	-1.04751	?	-0.51973	1.05679	0.28023
Darkkhaki	Dot	MNHN 1944.2.1	Zalmoxes spp.	-0.63332	-1.02364	-1.2855	-1.00557	-0.2968	0.02019	-1.12212	-1.35314	-0.84597	0.09532	?	?	?	1.27798	-0.78661
Darkkhaki	Dot	SZTFH Ob.3065	Zalmoxes spp.	0.05201	0.10704	1.14354	1.01747	1.31975	0.53717	-0.05003	1.35831	1.47126	-0.04644	?	?	-0.24604	-0.34407	0.07702
Darkkhaki	Dot	LPB (FGGUB) R.2776	Zalmoxes spp.	?	0.03637	1.49055	1.01747	-0.01153	0.40793	?	0.38219	0.18391	?	0.95319	-0.27817	-0.61096	0.90934	-0.22779
Darkkhaki	Dot	LPB (FGGUB) R.2777	Zalmoxes spp.	-0.06221	0.24838	-0.07098	0.47799	-0.20171	0.53717	-1.12212	?	?	-0.61347	0.64539	0.75539	-1.97941	-0.34407	0.43263
Darkkhaki	Dot	LPB (FGGUB) R.2778	Zalmoxes spp.	0.08465	0.17771	0.44953	1.15234	1.50993	0.14944	-1.12212	0.16527	0.18391	-1.1805	0.49149	0.13526	-0.97588	-0.78645	-0.22779
Darkkhaki	Dot	LPB (FGGUB) R.1640	Zalmoxes spp.	-0.47015	-0.31697	0.44953	0.34312	-0.01153	-0.36754	0.66469	?	?	0.23708	0.18369	?	-0.79342	1.05679	-0.07538
Darkkhaki	Dot	LPB (FGGUB) R.2369	Zalmoxes spp.	-0.38856	-0.31697	0.10252	0.07338	-0.39189	-1.143	?	0.38219	0.44138	?	-0.27801	?	-0.61096	1.35171	0.83905
Darkkhaki	Dot	LPB (FGGUB) R.2349	Zalmoxes spp.	?	-1.37698	?	0.8826	1.31975	-0.75527	?	?	?	?	0.18369	-0.82939	0.66625	-0.71272	-0.6342
Darkkhaki	Dot	LPB (FGGUB) R.2411	Zalmoxes spp.	1.73271	?	1.14354	0.8826	1.12957	-0.62602	?	?	?	?	0.95319	0.41087	-0.06358	-0.56526	-0.07538
Darkkhaki	Dot	UBB NVZ1-1	Zalmoxes spp.	0.93316	1.09639	1.83755	1.96156	2.27066	1.05414	-0.58607	-0.05165	-0.07356	-0.75522	1.26098	0.89319	-0.61096	-0.63899	-0.83741
Darkkhaki	Dot	UBB NVZ1-2	Zalmoxes spp.	0.81893	0.95506	2.01106	1.82669	2.08048	1.31263	-0.58607	?	?	?	0.79929	0.68648	0.02765	-0.78645	-0.685
Cornflowerblue	Dot	OMNH 58340	Tenontosauridae	1.48795	1.87374	0.27603	1.55695	-0.20171	1.57112	1.37942	1.9006	?	-1.46401	-0.12411	0.06635	1.85224	1.49917	-2.36146
Cornflowerblue	Dot	NCSM 29373	Tenontosauridae	-0.40488	-0.4583	-0.24448	-0.73583	-1.15262	0.27868	-0.05003	?	?	-0.40083	-1.66311	-0.9672	0.48379	-1.45002	-0.5834
